# Supplementary material for: The Conserved Roles of miR-2c in the Ecdysone Signaling Pathway by Targeting EcR/RXR and Runt for Exoskeleton Formation in the Pearl Oyster Pinctada fucata martensii
Source: Animals (Basel). 2025 Dec 3;15(23):3488. doi: 10.3390/ani15233488 (PMC12691275; doi:10.3390/ani15233488)
Supplement: Supplementary file 1 [file animals-15-03488-s001.zip]

Archive with 2 entries (2 files):
- animals-3929561-v2.1-miR2 tissue shell defect quant.xlsx
- animals-3929561-v2.1-Supplementary materials.pdf
