# Supplementary material for: The Conserved Roles of miR-2c in the Ecdysone Signaling Pathway by Targeting EcR/RXR and Runt for Exoskeleton Formation in the Pearl Oyster Pinctada fucata martensii
Source: Animals (Basel). 2025 Dec 3;15(23):3488. doi: 10.3390/ani15233488 (PMC12691275; doi:10.3390/ani15233488)
Supplement: Supplementary file 1 [file animals-15-03488-s001.zip › animals-3929561-v2.1-miR2 tissue shell defect quant.xlsx]

## Sheet: Tissue Quant
Tissue Quantification
	U6	mir2
A2	16.71	18.63
A3	16.84	18.41
A4	16.11	17.64
				mir-2	Mean	Standard deviation
MC2	15.23	18.21		A	0.31578	0.0448729
MC3	14.97	17.42		MC	0.136797	0.0331727
MC4	14.74	18		MP	0.159626	0.0327034
MC5	15.34	18.25		ME	0.475423	0.140403
				HE	0.252966	0.0855982
MP2	14.99	17.73		Gi	0.0239022	0.00918702
MP3	19.24	21.59		F	0.0204151	0.00604577
MP4	15.24	18.15
ME2	21.67	22.39
ME3	20.57	22.19
ME4	25.96	26.74
ME5	24.01	25.38
HE4	22.59	25.2
HE5	19.69	21.63
HE3	21.93	23.51
Gi2	22.55	27.43
Gi3	21.09	27.06
Gi5	22.45	27.97
F1	25.52	36.06
F2	27.21	36.82
F3	30.51	31.59
F4	26.67	36.34

## Sheet: Dev Quant
Developmental Quantification
Sample Name	U6	mir2
egg-2	13.35	19.74
egg-3	14.22	20.14
egg-4	13.79	20.08			mir-2	Mean	Standard deviation
egg-5	17.43	23.78			egg	0.0133697	0.00212684
					Fe	0.0136705	0.00160397
Fe-1	14.06	20.23			d4	0.0267735	0.000650567
Fe-2	14.06	20.36			d5	0.0258812	0.0013775
Fe-3	14.09	20.07			d6	0.0233144	0.000888342
Fe-4	13.8	20.15			d7	0.0222809	0.00142867
					d8	0.0516113	0.0109127
d4-1	14.43	19.62			d9	0.0704117	0.0240904
d4-2	14.36	19.58			d10	0.0333575	0.00854451
d4-4	14.78	20.04			d11	0.0566243	0.00527743
					d12	0.0239799	0.00837646
d5-1	15.24	20.49			d13	0.00155763	0.000519184
d5-3	15.13	20.34
d5-4	14.84	20.2
d6-4	17.62	22.99
d6-5	15.68	21.1
d6-6	14.46	19.94
d7-1	14.01	19.4
d7-2	13.42	18.99
d7-4	13.93	19.44
d8-1	13.97	18.08
d8-2	14.97	19.08
d8-6	15.85	20.53
d9-1	20.7	24.91
d9-2	17.44	21.52
d9-3	20.14	23.49
d10-1	20.65	25.2
d10-5	21.3	26.57
d10-6	22.81	27.8
d11-1	18.97	23.26
d11-3	22.86	26.99
d11-5	22.23	26.25
d12-3	20.79	26.77
d12-5	19.93	24.87
d12-6	19.04	24.45
d13-2	19.19	28.14
d13-3	20	29.24
d13-4	21.06	29.49
d13-5	20.09	30.06

## Sheet: ShellDefect Quant
Shell-Deficiency Quantification
Sample Name	U6	mir2
0hMP1	15.98	17.55
0hMP4	14.75	16.71
0hMP5	20.53	21.79
6hMP1	16.32	17.36
6hMP4	15.78	16.58
6hMP7	20.19	21.65
12hMP2	16.46	17.87
12hMP3	18.61	19.65
12hMP4	16.46	18.61		mir-2	Mean	Standard deviation
				0hMP	0.337127	0.0802582
24hMP1	16.57	17.69		6hMP	0.474723	0.105906
24hMP3	16.71	18.25		12hMP	0.362651	0.131043
24hMP4	15.57	16.54		24hMP	0.429452	0.07191
24hMP5	16.75	18.06		36hMP	1.3676	0.211702
				48hMP	0.928417	0.285738
36hMP2	20.17	19.51		3dMP	0.52289	0.146672
36hMP6	17.58	17.37		5dMP	0.0931606	0.0321494
36hMP7	19.14	18.69
48hMP1	19.4	19.14
48hMP2	20.75	18.72
48hMP3	16.43	17.1
3dMP-1	20.13	20.69
3dMP-2	17.38	18.37
3dMP-5	19.47	20.84
5dMP-3	15.47	18.86
5dMP-4	17.67	20.68
5dMP-5	16.37	20.43
